# Supplementary material for: Interaction of Red Cabbage Extract with Exogenous Antioxidants in ORAC Assay
Source: Int J Mol Sci. 2026 Feb 15;27(4):1859. doi: 10.3390/ijms27041859 (PMC12940556; doi:10.3390/ijms27041859)
Supplement: Supplementary file 1 [file ijms-27-01859-s001.zip]

Archive with 1 entries (1 files):
- ijms-4143589-supplementary.pdf
